# Supplementary material for: Allele-specific methylation, and InDels of PmMYB10.5b induced by alternative splicing, participate in regulating the leaf color change in Prunus mume ‘Meiren’
Source: Hortic Res. 2026 Feb 18;13(5):uhag039. doi: 10.1093/hr/uhag039 (PMC13161575; doi:10.1093/hr/uhag039)
Supplement: Web_Material_uhag039 [file web_material_uhag039.zip]

Archive with 2 entries (2 files):
- 2-Supplementary Figures.docx
- 3-Supplementary Tables.xlsx
