# Supplementary material for: Allele-specific methylation, and InDels of PmMYB10.5b induced by alternative splicing, participate in regulating the leaf color change in Prunus mume ‘Meiren’
Source: Hortic Res. 2026 Feb 18;13(5):uhag039. doi: 10.1093/hr/uhag039 (PMC13161575; doi:10.1093/hr/uhag039)
Supplement: Web_Material_uhag039 [file web_material_uhag039.zip › 3-Supplementary Tables.xlsx]

## Sheet: Table S1
Table S1 CG, CHG, and CHH DNA methylation levels at 5 leaf developmental stages of ‘Meiren’
Sample	mCG	mCHG	mCHH
LS1-1	0.537139	0.208537	0.0169987
LS1-2	0.512082	0.188363	0.0154079
LS1-3	0.52253	0.190814	0.0161505
LS2-1	0.520833	0.184437	0.0162941
LS2-2	0.547999	0.204644	0.0256163
LS2-3	0.541601	0.201345	0.0202996
LS3-1	0.530052	0.20814	0.0315505
LS3-2	0.515891	0.187123	0.0253648
LS3-3	0.549036	0.213241	0.0309215
LS4-1	0.526697	0.195343	0.028516
LS4-2	0.544677	0.226965	0.0485261
LS4-3	0.541456	0.214925	0.0329981
LS5-1	0.545461	0.215626	0.0420819
LS5-2	0.563999	0.242602	0.0376181
LS5-3	0.506175	0.185341	0.0324611

## Sheet: Table S2
Table S2 Methylation levels of gene body, promoter, exon, downstream and TE in 5 leaf developmental stages of ‘Meiren’at CG, CHG and CHH content.
sample	region	CG	CHG	CHH
LS1-1	gene	0.431	0.0669	0.0062
LS1-1	TE	0.8147	0.5302	0.035
LS1-1	prom	0.4249	0.1881	0.0275
LS1-1	down	0.4091	0.142	0.0182
LS1-1	exon	0.3903	0.0579	0.0038
LS1-2	gene	0.3994	0.0585	0.0056
LS1-2	TE	0.795	0.4962	0.0323
LS1-2	prom	0.4059	0.1718	0.0246
LS1-2	down	0.3926	0.13	0.0164
LS1-2	exon	0.3467	0.048	0.0034
LS1-3	gene	0.4209	0.0602	0.0062
LS1-3	TE	0.7987	0.4964	0.033
LS1-3	prom	0.4125	0.1737	0.0256
LS1-3	down	0.398	0.131	0.0172
LS1-3	exon	0.3768	0.0514	0.004
LS2-1	gene	0.4259	0.0582	0.0059
LS2-1	TE	0.8072	0.491	0.0341
LS2-1	prom	0.402	0.1688	0.0275
LS2-1	down	0.3907	0.1256	0.0178
LS2-1	exon	0.3864	0.0506	0.0035
LS2-2	gene	0.4565	0.0684	0.0106
LS2-2	TE	0.821	0.5085	0.0499
LS2-2	prom	0.4268	0.1895	0.0421
LS2-2	down	0.4159	0.1432	0.0282
LS2-2	exon	0.4228	0.0617	0.0071
LS2-3	gene	0.4403	0.0651	0.0074
LS2-3	TE	0.8173	0.5056	0.0409
LS2-3	prom	0.4223	0.1851	0.0341
LS2-3	down	0.4117	0.1398	0.0224
LS2-3	exon	0.3986	0.057	0.0044
LS3-1	gene	0.4328	0.0709	0.0134
LS3-1	TE	0.8172	0.5218	0.0609
LS3-1	prom	0.3963	0.1859	0.0515
LS3-1	down	0.3916	0.1426	0.0351
LS3-1	exon	0.3956	0.0639	0.0096
LS3-2	gene	0.4298	0.0605	0.0091
LS3-2	TE	0.7997	0.4922	0.0529
LS3-2	prom	0.3912	0.1711	0.0425
LS3-2	down	0.3842	0.1291	0.0282
LS3-2	exon	0.3929	0.0534	0.0053
LS3-3	gene	0.4502	0.0706	0.0112
LS3-3	TE	0.819	0.5132	0.0617
LS3-3	prom	0.4203	0.1929	0.052
LS3-3	down	0.4117	0.1475	0.0348
LS3-3	exon	0.4144	0.0636	0.0062
LS4-1	gene	0.4488	0.0655	0.0116
LS4-1	TE	0.803	0.5017	0.0569
LS4-1	prom	0.3985	0.1788	0.0462
LS4-1	down	0.3918	0.1367	0.0316
LS4-1	exon	0.4203	0.0595	0.0079
LS4-2	gene	0.4532	0.0896	0.0311
LS4-2	TE	0.8171	0.5311	0.0783
LS4-2	prom	0.414	0.2048	0.067
LS4-2	down	0.4077	0.1618	0.0515
LS4-2	exon	0.4209	0.0853	0.03
LS4-3	gene	0.452	0.0731	0.0124
LS4-3	TE	0.8149	0.5214	0.0659
LS4-3	prom	0.4155	0.1967	0.0545
LS4-3	down	0.4075	0.1519	0.037
LS4-3	exon	0.42	0.0665	0.0072
LS5-1	gene	0.449	0.0726	0.0155
LS5-1	TE	0.8208	0.5257	0.0839
LS5-1	prom	0.4153	0.1968	0.0696
LS5-1	down	0.4097	0.1517	0.0477
LS5-1	exon	0.4146	0.0647	0.0089
LS5-2	gene	0.4336	0.0806	0.0129
LS5-2	TE	0.8436	0.57	0.0723
LS5-2	prom	0.416	0.2083	0.0657
LS5-2	down	0.4142	0.1614	0.0438
LS5-2	exon	0.3907	0.0686	0.0067
LS5-3	gene	0.4188	0.0593	0.0106
LS5-3	TE	0.7955	0.4964	0.0695
LS5-3	prom	0.3753	0.1678	0.0555
LS5-3	down	0.372	0.1278	0.0369
LS5-3	exon	0.3834	0.0514	0.0052

## Sheet: Table S3
Table S3 Numbers of DMRs of 200 bp sliding-window with 50 bp as step-size between stages.
Info	Type	Total	Gene	TE	Upstream	Downstream	Intergenic
LS2_vs_LS1.CG	hyper	214	81	63	34	16	20
LS2_vs_LS1.CG	hypo	1060	232	321	259	113	135
LS2_vs_LS1.CHG	hyper	735	134	352	129	48	72
LS2_vs_LS1.CHG	hypo	1453	221	861	165	78	128
LS2_vs_LS1.CHH	hyper	10605	1685	6971	1086	403	460
LS2_vs_LS1.CHH	hypo	2608	440	1718	226	107	117
LS3_vs_LS1.CG	hyper	86	25	28	13	9	11
LS3_vs_LS1.CG	hypo	1766	309	590	457	188	222
LS3_vs_LS1.CHG	hyper	658	137	305	103	41	72
LS3_vs_LS1.CHG	hypo	1088	162	625	141	72	88
LS3_vs_LS1.CHH	hyper	22147	3328	14819	2241	821	938
LS3_vs_LS1.CHH	hypo	940	191	568	87	44	50
LS3_vs_LS2.CG	hyper	59	16	24	13	2	4
LS3_vs_LS2.CG	hypo	777	155	263	181	82	96
LS3_vs_LS2.CHG	hyper	545	97	285	74	37	52
LS3_vs_LS2.CHG	hypo	574	100	305	86	37	46
LS3_vs_LS2.CHH	hyper	13621	2570	8524	1288	586	653
LS3_vs_LS2.CHH	hypo	1715	579	730	200	106	100
LS4_vs_LS1.CG	hyper	117	29	41	22	9	16
LS4_vs_LS1.CG	hypo	3144	533	1127	770	309	405
LS4_vs_LS1.CHG	hyper	1442	368	641	228	82	123
LS4_vs_LS1.CHG	hypo	1401	178	774	211	103	135
LS4_vs_LS1.CHH	hyper	41263	9389	23775	4199	1852	2048
LS4_vs_LS1.CHH	hypo	934	192	517	113	55	57
LS4_vs_LS2.CG	hyper	101	20	31	24	8	18
LS4_vs_LS2.CG	hypo	2072	366	774	498	201	233
LS4_vs_LS2.CHG	hyper	1565	379	758	208	98	122
LS4_vs_LS2.CHG	hypo	1015	126	549	156	77	107
LS4_vs_LS2.CHH	hyper	31800	8902	16222	3185	1682	1809
LS4_vs_LS2.CHH	hypo	1823	596	770	213	122	122
LS4_vs_LS3.CG	hyper	74	24	20	18	9	3
LS4_vs_LS3.CG	hypo	196	49	56	47	23	21
LS4_vs_LS3.CHG	hyper	623	160	291	90	26	56
LS4_vs_LS3.CHG	hypo	337	73	141	64	28	31
LS4_vs_LS3.CHH	hyper	12773	4768	4720	1470	862	953
LS4_vs_LS3.CHH	hypo	3775	1055	1813	449	212	246
LS5_vs_LS1.CG	hyper	128	49	34	18	11	16
LS5_vs_LS1.CG	hypo	2848	582	939	745	270	312
LS5_vs_LS1.CHG	hyper	1162	213	651	171	58	69
LS5_vs_LS1.CHG	hypo	1487	214	826	226	80	141
LS5_vs_LS1.CHH	hyper	35166	4952	24251	3380	1190	1393
LS5_vs_LS1.CHH	hypo	746	188	336	115	46	61
LS5_vs_LS2.CG	hyper	98	34	29	15	10	10
LS5_vs_LS2.CG	hypo	1901	366	688	493	152	202
LS5_vs_LS2.CHG	hyper	1024	193	574	132	60	65
LS5_vs_LS2.CHG	hypo	1031	175	532	162	55	107
LS5_vs_LS2.CHH	hyper	29378	4487	20054	2642	1024	1171
LS5_vs_LS2.CHH	hypo	1676	708	520	210	116	122

## Sheet: Table S4
Table S4 The primer list used in this study
NO.	Primer Name	Sequences 5'-3'	Primer direction
P1	PmMYB10.5b/b1/bp	CACGAAATGGAGGGTAATAAT	F
P2	PmMYB10.5b/b1/bp	AACCTTAGTTCTCTCTCTATT	R
P3	pSuper 1300-PmMYB10.5b/b1	CCAAATCGACTCTAGAATGGAGGGTAATAATTTGTTGAG	F
P4	pSuper 1300-PmMYB10.5b/b1/bP	TACCGGATCCACTAGTTTTTTCTTTTGAAAAATTCCAAAG	R
P5	pSuper 1300-PmMYB10.5bP	CCAAATCGACTCTAGAATGGCATCAGGTTTCTCACA	F
P6	pGreenII 62-SK-PmMYB10.5b/b1	TAGAACTAGTGGATCCATGGAGGGTAATAATTTGTTGAGAG	F
P7	pGreenII 62-SK-PmMYB10.5bP	TAGAACTAGTGGATCCATGGCATCAGGTTTCTCACA	F
P8	pGreenII 62-SK-PmMYB10.5b/b1/bp	GCGTACCGAATTGGTACCCTATTTTTCTTTTGAAAAATTCC	R
P9	pGreenII 0804-Luc-proPmUF3GTa	AGTTCTAGAGCGGCCGCGGAGACTAACCAGTGAGAGAATC	F
P10	pGreenII 0804-Luc-proPmUF3GTa	TTGGCGTCTTCCATGGATATGTATGAGCTAATAAGACT	R
P11	pGreenII 0812-Luc-proPmF3'Ha	AGTTCTAGAGCGGCCGCCCAATTGCTATACACGTGTCAAC	F
P12	pGreenII 0813-Luc-proPmF3'Ha	TTGGCGTCTTCCATGGTTTATGTTCGAGTTTGCAAGATC	R
P13	pGreenII 0814-Luc-proPmF3'Hb	AGTTCTAGAGCGGCCGCATTGCTATACACGTGTCAACCC	F
P14	pGreenII 0815-Luc-proPmF3'Hb	TTGGCGTCTTCCATGGTTTATGTTCGAGTTTACAAGAC	R
P15	pGADT7-PmMYB10.5b/b1	GGAGGCCAGTGAATTCATGGAGGGTAATAATTTGTTGAG	F
P16	pGADT7-PmMYB10.5bP	GGAGGCCAGTGAATTCATGGCATCAGGTTTCTCACA	F
P17	pGADT7-PmMYB10.5b/b1/bP	CGAGCTCGATGGATCCCTATTTTTCTTTTGAAAAATTCCAAAG	R
P18	pGBKT7-PmMYB10.5b/b1	CATGGAGGCCGAATTCATGGAGGGTAATAATTTGTTGAG	F
P19	pGBKT7-PmMYB10.5bP	CATGGAGGCCGAATTCATGGCATCAGGTTTCTCACA	F
P20	pGBKT7-PmMYB10.5b/b1/bP	GCAGGTCGACGGATCCCTATTTTTCTTTTGAAAAATTCCAAAG	R
P21	pGBKT7-PmMYB10.5b-R2	GCAGGTCGACGGATCCCTAATTTGGGCTCAAGTAGTTC	R
P22	pGBKT7-PmMYB10.5b-△R2	CATGGAGGCCGAATTCATCAAAAGAGGAGATTTTAC	F
P23	pGADT7-PmbHLH3	GGAGGCCAGTGAATTCATGGCTGCACCGCCAAGTAGC	F
P24	pGADT7-PmbHLH3	CGAGCTCGATGGATCCCTAGGAATCAGATTGGGGAATTATT	R
P25	PABAi-proPmUF3GT-P1	TTGAATTCGAGCTCGGTACCGTCATGTTTGTGTTCCATTCC	F
P26	PABAi-proPmUF3GT-P1	TACAGAGCACATGCCTCGAGATATGTATGAGCTAATAAGA	R
P27	PABAi-proPmUF3GT-P2	TTGAATTCGAGCTCGGTACCGGAGACTAACCAGTGAGAGA	F
P28	PABAi-proPmUF3GT-P2	TACAGAGCACATGCCTCGAGCCTCTCTCTTGCCTCTTTCG	R
P29	PABAi-proPmF3'Ha-P1	TTGAATTCGAGCTCGGTACCATATCCAAAATTGTCCACAC	F
P30	PABAi-proPmF3'Ha-P1	TACAGAGCACATGCCTCGAGTTTATGTTCGAGTTTGCAAG	R
P31	PABAi-proPmF3'Ha-P2	TTGAATTCGAGCTCGGTACCCTCTCCTATCTCTATCTTT	F
P32	PABAi-proPmF3'Ha-P2	TACAGAGCACATGCCTCGAGGGGATAATAAACGTGTCAAGAA	R
P33	PABAi-proPmF3'Hb-P1	TTGAATTCGAGCTCGGTACCACCCAACAGAGCAAACACGT	F
P34	PABAi-proPmF3'Hb-P1	TACAGAGCACATGCCTCGAGTTTATGTTCGAGTTTACAAG	R
P35	qPCR-PmMYB10.5b	GTTTCTCACAAAGCAGGCTTG	F
P36	qPCR-PmMYB10.5b1	GAGTCAGAGTAAGGAGGCA	F
P37	qPCR-PmMYB10.5bP	CACAAAGCAGATGCAGGA	F
P38	qPCR-PmMYB10.5b/b1/bP	AGTCTTCCAGCAATCAACG	R
